# Supplementary material for: Relationship between Bioelectrical Impedance Phase Angle and Upper and Lower Limb Muscle Strength in Athletes from Several Sports: A Systematic Review with Meta-Analysis
Source: Sports (Basel). 2023 May 18;11(5):107. doi: 10.3390/sports11050107 (PMC10222561; doi:10.3390/sports11050107)
Supplement: Supplementary file 1 [file sports-11-00107-s001.zip]

Archive with 1 entries (1 files):
- sports-2348320-supplementary.pdf
